# Supplementary material for: Alterations of the Gut Microbiome Associated to Methane Metabolism in Mexican Children with Obesity
Source: Children (Basel). 2022 Jan 24;9(2):148. doi: 10.3390/children9020148 (PMC8870140; doi:10.3390/children9020148)
Supplement: Supplementary file 1 [file children-09-00148-s001.zip]

Archive with 11 entries (11 files):
- Figure S1-Number of genes predicted for each library.tif
- Figure S2-Correlation matrix between food groups.tif
- SUPLEMENTAL FIGURE AND TABLES.pdf
- TableS1-Each of the 107 food items contained in the 27.xlsx
- TableS2-Z-scores transformed daily intake percentage table for.xlsx
- TableS3-Dietary patterns obtained through PCA factorial analysis and orthogonal.xlsx
- TableS4-Dietary pattern score obtained for each child that participated based on their.xlsx
- TableS5-Relative abundance (0.01%) of bacterial genera detected in fecal samples.xlsx
- TableS6-Taxa (at genus or specie level) that contribute the most to beta diversity variation between.xlsx
- TableS7-KO representation analysis.xlsx
- TableS8-Enriched pathways.xlsx
