# Supplementary material for: Alterations of the Gut Microbiome Associated to Methane Metabolism in Mexican Children with Obesity
Source: Children (Basel). 2022 Jan 24;9(2):148. doi: 10.3390/children9020148 (PMC8870140; doi:10.3390/children9020148)
Supplement: Supplementary file 1 [file children-09-00148-s001.zip › TableS1-Each of the 107 food items contained in the 27.xlsx]

## Sheet: Sheet1
Supplemental Table 1. Each of the 107 food items contained in the 27 defined groups surveyed in the FFQ.
Original FFQ sections		Redefined food groups	Food items
1	Dairy	G1-Milk	1	whole milk (200 ml)
1	Dairy	G1-Milk	2	skim or light milk (200 ml)
1	Dairy	G24-Desserts	3	chocolate milk (200 ml)
1	Dairy	G3-Cheese	4	Oaxaca type cheese (slice)
1	Dairy	G3-Cheese	5	Manchego type cheese (slice)
1	Dairy	G3-Cheese	6	Cream cheese (15 ml)
1	Dairy	G3-Cheese	7	American cheese (slice)
1	Dairy	G2-Yogurt	8	Yogurth (250 ml)
1	Dairy	G24-Desserts	9	Petit Suisse (Danonino or Petizoo, 84 gr)
1	Dairy	G2-Yogurt	10	Yakult, Chamyto or Lalacult (fermented milk, 80 ml)
1	Dairy	G2-Yogurt	11	Activia Flora, Actimel or Svelty Gastro Protect (Probiotic yogurth, 255 ml)
1	Dairy	G24-Desserts	12	Ice cream or sorbet (100 gr)
2	Fruits	G4-Fruit	13	Banana
2	Fruits	G4-Fruit	14	Orange
2	Fruits	G4-Fruit	15	Orange juice (200 ml)
2	Fruits	G4-Fruit	16	Melon (slice)
2	Fruits	G4-Fruit	17	Watermelon (slice)
2	Fruits	G4-Fruit	18	Pineapple (slice)
2	Fruits	G4-Fruit	19	Papaya (slice)
2	Fruits	G4-Fruit	20	Peach
2	Fruits	G4-Fruit	21	Apple
2	Fruits	G4-Fruit	22	Pear
2	Fruits	G4-Fruit	23	Mango
2	Fruits	G4-Fruit	24	Tangerine
2	Fruits	G4-Fruit	25	Strawberries (1/2 cup)
2	Fruits	G4-Fruit	26	Grapes (1/2 cup)
2	Fruits	G4-Fruit	27	Plum (3)
3	Vegetables	G5-Vegetables	28	Tomato
3	Vegetables	G18-Potato	29	Potato
3	Vegetables	G5-Vegetables	30	Jicama
3	Vegetables	G5-Vegetables	31	Cucumber
3	Vegetables	G5-Vegetables	32	Carrot
3	Vegetables	G5-Vegetables	33	Lettuce (a leaf)
3	Vegetables	G5-Vegetables	34	zucchini or squash (1 cup)
3	Vegetables	G5-Vegetables	35	Nopal
3	Vegetables	G7-Avocado	36	Avocado (1/2)
3	Vegetables	G5-Vegetables	37	Broccoli (1 cup)
3	Vegetables	G9-Chillies	38	hot sauce (15 ml) or chlies
3	Vegetables	G9-Chillies	39	Canned chilies
3	Vegetables	G8-Maize	40	Corn
4	Legumes	G6-Legumes	41	Beans (200 gr)
4	Legumes	G6-Legumes	42	Peas (1/2 cup)
4	Legumes	G6-Legumes	43	lentils (200 gr)
5	Eggs, meats, and sausages	G11-Egg	44	Egg
5	Eggs, meats, and sausages	G14-Sausages	45	ham turkey or pork (slice)
5	Eggs, meats, and sausages	G13-Chicken	46	Chicken (1 piece)
5	Eggs, meats, and sausages	G15-RedMeat	47	Beef (125 gr)
5	Eggs, meats, and sausages	G15-RedMeat	48	Pork (125 gr)
5	Eggs, meats, and sausages	G12-Fish	49	Canned tuna (70 gr)
5	Eggs, meats, and sausages	G15-RedMeat	50	Pork rind
5	Eggs, meats, and sausages	G14-Sausages	51	Sausage (turkey or pork)
5	Eggs, meats, and sausages	G15-RedMeat	52	Bacon (slice)
5	Eggs, meats, and sausages	G13-Chicken	53	Liver (1 piece)
5	Eggs, meats, and sausages	G14-Sausages	54	Chorizo (1 piece)
5	Eggs, meats, and sausages	G12-Fish	55	Fish steak
5	Eggs, meats, and sausages	G12-Fish	56	Canned sardines
6	Mexican and typical dises	G21-MexicanDishes	57	Pork taco
6	Mexican and typical dises	G15-RedMeat	58	Barbacoa taco (sheep or lamb)
6	Mexican and typical dises	G21-MexicanDishes	59	Pastor taco (pork)
6	Mexican and typical dises	G21-MexicanDishes	60	Quesadilla, sope or gordita grilled
6	Mexican and typical dises	G21-MexicanDishes	61	Quesadilla, sope or gordita fried
6	Mexican and typical dises	G22-FastFood	62	French fries (1 portion)
6	Mexican and typical dises	G22-FastFood	63	Hamburger
6	Mexican and typical dises	G22-FastFood	64	Hot dog
6	Mexican and typical dises	G22-FastFood	65	Sandwich
6	Mexican and typical dises	G21-MexicanDishes	66	Torta
6	Mexican and typical dises	G22-FastFood	67	Pizza (slice)
6	Mexican and typical dises	G22-FastFood	68	Nuggets (3)
6	Mexican and typical dises	G21-MexicanDishes	69	Tamal
6	Mexican and typical dises	G21-MexicanDishes	70	Pozole (1 portion)
7	Cereals	G8-Maize	71	Maize tortilla
7	Cereals	G19-Flours	72	Flour tortilla (wheat)
7	Cereals	G19-Flours	73	White bread (slice)
7	Cereals	G20-GrainsCereals	74	Wholemeal bread (slice)
7	Cereals	G19-Flours	75	Bolillo or telera
7	Cereals	G16-SweetBread	76	Sweet bread
7	Cereals	G10-Rice	77	Rice (1 portion)
7	Cereals	G19-Flours	78	Soup (1 portion)
7	Cereals	G19-Flours	79	Pasta (1 portion)
7	Cereals	G20-GrainsCereals	80	Oatmeal (1 cup)
7	Cereals	G17-IndCereal	81	Cereal without sugar (1 portion)
7	Cereals	G17-IndCereal	82	Cereal with sugar (1 portion)
7	Cereals	G20-GrainsCereals	83	Cereal with fiber (1 portion)
7	Cereals	G16-SweetBread	84	hot cake (1 piece)
7	Cereals	G23-SaltySnacks	85	Saltines (1 personal package)
8	Beverages	G26-SweetBeverages	86	Cola soda (355 ml)
8	Beverages	G26-SweetBeverages	87	Soda (355 ml)
8	Beverages	G27-Water	88	Natural water (200 ml)
8	Beverages	G26-SweetBeverages	89	Water with natural fruit (200 ml)
8	Beverages	G26-SweetBeverages	90	Water with sweeteners (200 ml)
8	Beverages	G24-Desserts	91	Milkshake (200 ml)
8	Beverages	G26-SweetBeverages	92	Industrialized fruit juice (250 ml)
8	Beverages	G26-SweetBeverages	93	Sports drink (250 ml)
9	Sweets and desserts	G16-SweetBread	94	Cake (slice)
9	Sweets and desserts	G24-Desserts	95	Jam and condensed milk candy (15 ml)
9	Sweets and desserts	G24-Desserts	96	chocolate bar
9	Sweets and desserts	G23-SaltySnacks	97	Peanuts (1 portion)
9	Sweets and desserts	G23-SaltySnacks	98	Fried snacks (1 portion)
9	Sweets and desserts	G16-SweetBread	99	cupcake with creamy filling
9	Sweets and desserts	G16-SweetBread	100	Cookies
9	Sweets and desserts	G23-SaltySnacks	101	Popcorn
9	Sweets and desserts	G24-Desserts	102	Hot tamarind candy
9	Sweets and desserts	G17-IndCereal	103	Cereal bar
10	Fats	G25-Dressings	104	Butter (15 ml)
10	Fats	G25-Dressings	105	Dressing (15 ml)
10	Fats	G25-Dressings	106	Mayonnaise (15 ml)
11	Supplements	NA	107	Vitamins
