# Supplementary material for: Alterations of the Gut Microbiome Associated to Methane Metabolism in Mexican Children with Obesity
Source: Children (Basel). 2022 Jan 24;9(2):148. doi: 10.3390/children9020148 (PMC8870140; doi:10.3390/children9020148)
Supplement: Supplementary file 1 [file children-09-00148-s001.zip › TableS2-Z-scores transformed daily intake percentage table for.xlsx]

## Sheet: Hoja1
folio	G1-Milk	G2-Yogurt	G3-Cheese	G4-Fruit	G5-Vegetables	G6-Legumes	G7-Avocado	G8-Maize	G9-Chillies	G10-Rice	G11-Egg	G12-Fish	G13-Chicken	G14-Sausages	G15-RedMeat	G16-SweetBread	G17-IndCereal	G18-Potato	G19-Flours	G20-GrainsCereals	G21-MexicanDishes	G22-FastFood	G23-SaltySnacks	G24-Desserts	G25-Dressings	G26-SweetBecerages	G27-Water
S117	0.309368	0.899579	0.193231	0.436361	0.812604	0.548689	0.487123	1.31274	0.940125	0.1634	0.234132	-0.400733	-0.0666183	-0.341866	-1.28508	-0.175413	-0.242717	0.500611	-0.75614	0.134066	-0.913405	0.679354	-0.012998	-0.708218	0.323313	1.12988	-1.13305
S134	-1.63035	-0.881529	-0.667952	0.44435	0.899214	-0.126213	-0.238155	1.15097	1.25982	0.068616	0.136875	-0.775001	-0.181782	-0.667149	-0.334974	-0.783107	-1.03715	-1.07552	-1.11714	-0.839528	0.533466	0.577932	-0.497938	-0.825018	-0.0304043	0.867369	0.725096
S179	0.271544	0.192367	-0.24446	-0.428205	-1.5168	-0.980404	-0.712467	-0.515889	-0.699026	-0.0747837	-0.0102666	-1.2421	-0.356013	-0.767877	-0.964505	2.33497	0.312275	0.233783	-0.363849	-0.146658	-0.709691	-1.24209	-0.153027	-0.331987	-0.878888	-0.666191	1.19884
S201	-1.38749	-0.0385061	0.532344	1.3149	2.09204	0.74539	0.178015	-0.0842038	-0.624798	-1.30754	-0.515307	-0.441459	0.909811	1.05747	-0.715809	-0.162838	0.53951	1.4009	0.77554	2.03871	-0.14873	-0.574992	0.326639	0.109228	0.588757	-0.960568	0.525871
S329	-0.014974	0.22906	0.0545586	-0.538678	-0.979246	-0.163353	2.7227	0.494539	0.931049	-0.042979	-0.852732	-0.29622	-0.31737	-0.425315	0.700285	0.243961	-0.387865	0.269412	-0.0313281	-0.634384	-0.814978	-0.952383	-0.33785	-0.354223	-0.0992093	-0.720084	1.27394
S339	0.340889	0.473577	0.198735	-0.501093	-1.09838	-1.11181	3.32577	0.646823	-0.650842	-1.06718	-0.781929	1.19874	-0.0598644	-0.399856	-0.775419	-0.752628	1.61669	-0.608694	0.235926	-0.730888	-0.45278	-0.0914095	-0.362415	0.54376	0.17966	-1.16592	0.90279
S402	0.480074	-0.0413871	1.40757	1.78981	1.34506	1.23912	-0.875622	0.398463	-0.592899	2.36586	0.345588	-0.686103	0.0653567	-0.528505	-1.47425	-0.929357	-1.27724	0.622294	2.01404	1.47289	0.337424	-1.21211	-0.632933	-0.537509	0.0950071	-1.35988	-0.157903
S573	-0.26021	0.561115	-0.773524	-0.954719	-0.301307	-0.485357	-0.875622	-1.03722	-0.065957	1.46375	-0.81228	0.830807	-0.757543	1.51555	-0.276707	-0.21442	1.25354	-0.641831	1.24453	1.09625	2.15456	2.73499	-0.109002	-0.537625	-0.878888	0.801957	-0.621325
S578	0.341712	-0.503224	-0.760757	-0.192622	1.24067	3.53877	0.851643	0.264257	4.35809	-0.700527	-0.0294836	1.73452	2.6767	1.41624	1.491	-0.270932	1.44691	-0.467212	-0.842651	2.04962	2.42459	-0.582872	-0.354164	-0.445754	-0.130366	-0.36452	-0.55267
S847	0.240638	0.818303	-0.631762	0.224217	-0.630761	1.42412	0.76909	0.596251	0.546575	1.95405	0.546428	0.253188	3.16245	-0.484369	-1.4711	0.203098	1.42318	0.841566	0.367286	0.230128	0.248274	0.145801	-0.195728	-0.506155	0.190233	0.660912	-1.01328
S865	0.954077	-0.523268	-0.664321	1.25116	-0.777253	1.00789	0.867178	-0.173301	-0.699026	0.573629	0.655067	0.164999	0.431813	-0.817255	-0.480085	-0.503488	-0.846485	-0.461096	2.33051	-0.878959	2.40225	-0.921032	-0.450427	-0.789159	1.25201	-1.32938	0.138825
S884	0.911729	-0.741042	-0.874577	1.33881	0.643463	1.1509	-0.016704	-0.3529	-0.487239	-0.70384	-0.965467	0.144843	-1.12032	0.386356	-0.0125156	0.596517	-0.37752	2.66905	1.71736	0.396132	1.92303	-0.951163	0.478455	0.139143	-0.719366	-0.398062	-1.13545
S1531	0.63587	-0.497493	0.464864	-1.31754	-1.3323	-0.624903	-0.875622	-1.04837	-0.699026	-0.760989	-0.71438	-0.281899	-0.525694	0.0008664	-0.684498	-0.83661	0.475415	-0.841086	0.0584256	1.52601	-0.69943	1.01072	0.0741178	2.92253	-0.878888	0.5854	-1.05129
S1708	2.60382	-0.68949	-0.367466	-0.437264	-0.283451	0.589537	-0.875622	-0.485861	-0.0294971	-0.353294	-0.296045	-0.763115	0.465012	-0.575261	-1.30818	-0.705375	0.144915	-0.0782214	0.723799	-0.878959	-0.113499	-0.476846	-0.308166	0.615154	-0.794838	-0.0939597	-1.21595
S1914	-1.09952	-0.149285	-1.03368	0.0421664	-0.689343	0.0074952	-0.21036	-0.634612	-0.438497	0.128621	-0.795404	-0.57409	0.175186	-0.635868	0.724993	-0.379725	0.57846	-0.623407	1.23704	-0.601196	0.990454	0.291167	-0.182556	-0.834959	0.892073	-0.833706	1.67911
S1922	-0.263853	-0.500792	3.36148	-0.387759	-0.407748	2.75671	-0.50961	0.331817	-0.555689	-1.17891	-0.351302	-0.790146	-0.759835	0.783325	-0.254509	3.54029	-0.87015	1.95086	2.5073	-0.878959	-1.02562	2.44041	0.109405	-0.622011	3.08646	0.406797	-0.623606
S1969	-0.193703	-1.1292	-0.380527	1.21013	-0.608384	-0.455919	-0.875622	3.71259	-0.699026	1.56955	-0.314022	0.240819	-0.715692	0.670139	-0.584139	0.480413	3.42854	2.07587	-0.159293	-0.878959	-0.832476	1.39287	-0.064574	0.382036	3.32897	1.04141	-1.71191
S1972	0.163455	2.88318	-0.211163	-0.980481	-0.254493	0.0821535	-0.875622	-0.552824	1.7844	2.1377	2.25995	-0.679058	-0.490941	3.26134	1.59664	0.325747	-0.488337	0.109377	-0.112293	-0.092757	0.0969529	-0.370414	5.66669	0.234803	-0.187288	0.815691	-1.71191
S2146	-0.969991	-1.19109	-0.489888	-0.721895	-0.165905	0.54045	1.05022	-0.0480014	1.61744	-0.630739	0.857802	-0.79785	-1.0315	-0.849947	-0.582334	-0.87314	0.18476	-0.389032	0.836317	0.836641	1.02772	-0.737054	0.375288	-0.556467	-0.401986	-0.829338	1.9693
S2148	-0.886787	0.337195	2.75984	2.65147	0.0790635	0.305327	-0.0536026	-0.0583929	0.546065	0.467027	0.545682	0.174495	-1.15183	-0.516731	-0.0446342	-0.725791	0.343313	0.840751	0.501326	1.88945	-0.727119	1.14707	-0.0136428	1.29827	-0.293657	-0.473363	-1.01357
S2213	1.33115	-0.378705	-0.711612	-0.378825	1.96589	0.0794905	0.10692	-0.0245766	-0.629806	-0.962245	0.901261	4.2909	0.723334	-0.627034	1.6493	1.80895	1.53288	1.22896	-1.28805	2.15982	-0.497018	2.14415	2.00136	-0.343311	2.22331	-1.11379	-0.877194
S2216	-0.569893	-0.80975	-0.454046	-0.795889	1.77533	0.525731	1.23544	1.8516	1.05286	2.87885	4.16232	0.863366	0.914775	0.129348	1.63743	-0.247768	-0.581538	-0.316115	-0.516163	-0.0978076	-0.673508	-0.618564	1.43782	-0.617763	1.44089	-0.579581	0.52989
S2221	2.2465	-1.0901	-0.996881	-0.815232	-0.47008	-0.429533	1.53778	-0.565007	1.12874	-0.459396	1.3978	0.378948	1.3113	-0.605996	-1.20122	0.110005	0.554892	-0.197082	-0.223358	-0.472431	-0.729262	-0.834457	-0.482788	-0.786565	-0.878888	-1.4853	0.850962
S2269	0.396076	0.530818	0.240946	0.119173	1.45743	-0.55671	0.538238	-0.621633	-0.649223	0.218572	0.290745	0.772348	-1.25012	-0.47867	0.414203	0.214667	-1.01099	0.562418	0.0049026	-0.261308	-0.747494	-0.311915	-0.65735	2.46736	-0.638182	-0.340745	-1.11134
S2270	-0.2661	-0.670059	1.49441	-0.408536	-0.892502	-0.409722	0.147887	-0.92937	1.10363	0.722154	1.36109	0.827271	0.612272	-0.113325	0.548876	1.62657	-0.500248	1.12656	0.162137	-0.848435	0.299011	0.77166	0.481312	-0.34174	-0.847206	2.2495	-1.27715
S2289	-0.464973	-0.884692	-0.0009811	-0.494603	1.78587	-0.890902	-0.551953	1.85743	-0.699026	1.13803	-0.458184	-0.273667	1.11756	-0.679446	2.7374	-1.04229	-1.13058	1.59245	-0.455432	-0.741317	-0.0438037	0.873408	-0.37827	-0.662467	-0.633426	-0.449522	0.694092
S2345	0.90248	0.559743	-1.0207	-1.17277	-0.674904	1.68653	-0.875622	-0.500005	-0.638708	-1.00665	-0.657705	-0.510168	0.391923	2.27908	0.386472	-0.308928	-1.21678	-0.473071	-0.264049	-0.878959	-0.356405	1.30152	-0.145668	3.36956	0.260724	-0.435201	-1.39914
S2429	0.568266	-1.07767	-0.951065	0.762878	-0.0084448	0.0643918	-0.875622	0.361403	-0.699026	-0.142468	0.921146	-0.905235	-0.438251	1.17801	1.25046	-1.00374	0.628354	1.88809	0.0378576	0.392562	0.102052	-0.558511	-0.380509	0.288273	1.51	-1.42201	0.351292
S2452	-1.19222	-0.987854	-0.836071	-1.28574	-0.905776	-0.324304	-0.278667	-0.484949	-0.632232	-0.0188405	0.0471364	-0.64268	-0.288042	-0.549915	-1.06884	-0.487158	-0.982151	-0.912209	-0.761508	-0.754337	-1.06964	-1.06227	-0.719707	-0.721828	-0.712585	1.9358	1.33093
S2468	0.64182	-0.597901	-0.338116	-0.406001	0.122601	-0.885343	-0.652947	-0.267163	-0.699026	0.374939	-0.994155	-0.279734	0.190404	-0.652923	-0.647267	1.15044	-1.02957	-0.840396	-0.378682	-0.710232	-0.995353	-0.984904	-0.503918	-0.648637	0.206711	0.988131	-0.0566497
S2527	-0.26274	1.32579	-0.259948	0.963323	-0.400534	0.691911	-0.875622	-0.487037	-0.572596	-0.200632	-0.905401	0.0241885	-0.50892	-0.257245	-0.364191	0.592463	1.31172	-1.08955	-0.345161	2.34929	0.13476	-0.322554	-0.285662	-0.770992	-0.878888	-1.17286	0.90169
S2593	-0.327093	-0.157751	-0.182517	0.274855	-0.0271471	-0.422757	2.15758	1.61103	-0.699026	-0.24158	-0.91908	-0.63238	-0.558672	-0.625454	-0.0922663	-0.488073	-1.17845	-0.758432	-1.35245	-0.672795	-0.932934	-0.593495	-0.538543	0.0785407	-0.0076772	0.636555	0.175777
S2600	-0.730609	2.42443	-0.801562	1.63883	1.10676	0.129792	-0.875622	-0.390165	-0.60716	-0.730471	-0.683064	-0.139155	2.10264	-0.517236	-0.688956	-0.874864	1.26421	-0.500757	-0.36541	0.610135	-1.03201	0.607973	-0.261921	-0.523127	-0.65016	-0.388917	0.0318457
S2601	-0.151973	-1.07194	-0.986225	-1.28343	-0.972172	-1.09168	-0.486055	2.29242	-0.306321	-0.828371	-0.783519	-1.09409	-1.27163	-0.506996	0.623986	0.571115	-0.0415583	-0.993856	2.40727	-0.704257	0.385148	-0.647257	0.811935	-0.432159	-0.119192	2.15761	-0.553568
S2608	0.844838	1.85186	1.71504	-1.49612	-1.25071	-0.0728102	-0.0364202	-0.790089	0.693812	0.50412	-0.972576	-0.205843	0.347359	1.08525	-0.671011	-0.655652	0.342617	-1.05283	0.119435	-0.647222	-0.676462	0.711235	-0.472037	-0.105913	0.290063	0.0228045	0.0704404
S2627	-1.10972	-1.04957	-0.767667	-0.84937	-0.985907	-0.932449	-0.63774	-0.203615	-0.493731	0.489841	-0.674729	0.102326	0.330011	3.10622	1.21214	1.30895	0.398446	-0.819442	-0.836239	-0.827459	0.761746	-0.668355	-0.340632	0.511726	-0.286133	1.33761	0.0563932
S2632	-1.01875	0.285056	1.4826	-1.18046	0.0170573	-0.777311	0.573932	-1.1434	-0.668991	-0.798123	-0.752482	0.449482	-1.23488	-0.133755	-0.678959	-1.061	-0.125633	-1.0657	-1.07858	-0.790897	1.78388	0.843425	-0.520703	-0.71825	-0.721845	-0.506857	1.98247
S2663	-1.97977	0.844064	0.672555	1.79932	0.771917	-0.405073	-0.0439355	-0.67967	-0.699026	-0.722981	-0.975286	-0.215123	0.327647	0.196285	1.3868	0.164168	-0.406046	-0.819796	-0.41155	0.833403	-0.127324	-0.730971	-0.338105	-0.756363	-0.466983	1.30849	0.0544789
S2680	0.200282	0.0077723	0.133863	0.305155	1.3042	-0.613835	0.422818	-0.668659	0.28433	-0.851229	0.16291	-0.123293	-1.2994	-0.732066	-0.686109	-0.599592	-0.776748	0.422852	-1.07432	-0.587815	-0.820504	-0.741826	-0.260542	2.27652	-0.456872	-0.577135	-0.333055
S2726	-1.07804	-1.20245	-0.593538	-0.650813	0.0836342	-0.582284	0.486565	-1.0669	0.530185	-0.828827	-0.783987	2.85212	-0.067351	-0.495408	1.0846	-1.0163	-0.940559	-0.610941	-1.14208	-0.278616	-0.921051	-0.25008	-0.539833	-0.274777	-0.583732	0.115542	1.75981
S2817	-1.01456	0.667384	0.923139	1.08434	0.81802	-0.137475	-0.147756	-0.744334	0.433618	-0.795952	0.337122	-0.343322	0.0553316	-0.201562	1.01522	-0.268692	-0.0222065	0.613051	-0.509431	-0.833937	-0.650699	0.137364	0.0430842	0.429931	0.405346	0.261475	-0.166021
S2846	2.19538	1.73124	0.986661	0.84355	-0.817244	-0.540692	-0.623824	-0.145464	0.520801	-0.688114	0.67698	-0.0581998	0.565276	-0.857296	-0.301611	0.324192	0.548333	-0.800267	-0.0346851	-0.299761	0.798648	1.28339	-0.314875	-0.45732	-0.878888	-1.04117	-1.12044
S2883	-0.828159	1.30261	0.78202	0.714283	0.765084	-1.25647	-0.875622	-0.305233	-0.699026	-0.537755	1.15085	-0.142357	-0.918527	-0.591529	0.263291	-0.68678	-0.942093	-1.14723	-1.11241	-0.811214	-0.741189	-0.732135	-0.456925	-0.638959	-0.811085	0.424499	0.61418
S2927	-0.559778	0.640984	-0.856089	-0.478692	-0.78904	-0.899828	-0.875622	-0.690024	-0.699026	-1.00869	-0.333338	-0.717068	-1.49072	-0.552171	-1.23636	-1.11977	-0.421488	-0.812434	-0.976146	-0.701431	0.449512	-1.01936	-0.568372	-0.0477151	-0.786758	1.49273	0.455415
S2967	0.791285	-0.721792	0.0854815	-0.896929	-0.287154	-0.854544	-0.875622	-0.49742	-0.699026	-0.0413893	0.0239991	-0.876009	-0.315439	-0.239859	0.252526	1.74067	-0.265943	0.271193	-0.17237	-0.590024	1.62085	-0.149773	0.240053	-0.496498	0.155939	-0.698403	0.53029
S2971	0.890006	-0.97958	-0.632256	-0.155413	-1.55891	-1.08273	-0.875622	-0.686047	-0.699026	0.465794	-0.682762	-0.417257	0.300793	-0.637602	-0.0900921	-0.163753	-1.2289	-0.823827	-0.600257	1.0564	-1.02194	-0.755639	-0.204385	0.726648	-0.77718	0.166281	0.0327348
