# Supplementary material for: Alterations of the Gut Microbiome Associated to Methane Metabolism in Mexican Children with Obesity
Source: Children (Basel). 2022 Jan 24;9(2):148. doi: 10.3390/children9020148 (PMC8870140; doi:10.3390/children9020148)
Supplement: Supplementary file 1 [file children-09-00148-s001.zip › TableS3-Dietary patterns obtained through PCA factorial analysis and orthogonal.xlsx]

## Sheet: Sheet1
Table S3. Dietary Patterns
Food Groups	Foods Included	Pattern 2: Saturated Fat and Simple Carbohydrates	Pattern 1: Proteins and Complex Carbohydrates
1. Milk	Skim and Whole Milk
2. Yogurt	Yogurt Flavoured, Yakult, Yogurt Actiregularis®, Yogurt Natural
3. Cheese	Oaxaca, Manchego, American, and Cream Cheese
4. Fruit	Strawberry, Tangerine, Orange, Banana, Peach, Apple, Pear, Grapes, Mango, Plums, Pineapple, Papaya, Melon, Watermelon, Orange Juice
5. Vegetables	Tomato, Carrot, Cucumber, Jicama, Lettuce, Zucchini, Nopal, Broccoli		0.5806
6. Legumes	Beans, Peas, Lentils		0.527
7. Avocado	Avocado	-0.41
8. Maize	Corn Tortilla, Corn
9. Chillies	Canned Chillies, Hot Sauce		0.5908
10. Rice	Rice
11. Egg	Eggs		0.5042
12. Fish	Fish, Sardines, Tuna		0.5541
13. Chicken	Chicken and Liver Chicken		0.5857
14. Sausages	Turkey Sausage, Turkey Ham, Pork Sausage, Pork Ham, Chorizo	0.4851
15. Red Meat	Barbacoa, Beef, Pork, Chicharron, Bacon		0.3861
16. Sweet Bread	Cake, Sweet Cookies and Bread, Filled Cupcakes, Hot Cake	0.5294
17. Industrialized Cereals	Sweet Cereal, Cereal Bars, Sugar Free Cereal
18. Potato	Potato	0.5973
19. Flours	Bolillo, White bread, Pasta	0.424
20. Grains Cereals	Whole Wheat Bread, Fiber Cereal, Oats		0.4515
21. Mexican Dishes	Torta, Tamale, Pozole, Tacos al pastor (Pork), Sopes, Carnitas (Pork)
22. Fast Food	Burger, Hot dog, Pizza, Chicken Nuggets, Sandwich, French Fries	0.548
23. Salty Snacks	Peanuts, Snacks, Crisps, Popcorn	0.434
24. Desserts	Milkshake, Chocolate Milk, Danonino, Ice Cream, Chocolate, jam, Chamoy Candy
25. Dressings	Dressing, Mayonnaise, Butter	0.5506
26. Sweet Beverages	Cola Soft Drink, Fruit Soft Drink, Industrialized Juices, Hydrating Drinks, Water with Artificial Flavoring, Fruit Water		-0.4087
27. Water	Water	-0.7793
factor loadings or correalation coefficients between the variables (rows: groups of foods) and factors (columns: patterns 1 and 2)
