# Supplementary material for: Alterations of the Gut Microbiome Associated to Methane Metabolism in Mexican Children with Obesity
Source: Children (Basel). 2022 Jan 24;9(2):148. doi: 10.3390/children9020148 (PMC8870140; doi:10.3390/children9020148)
Supplement: Supplementary file 1 [file children-09-00148-s001.zip › TableS4-Dietary pattern score obtained for each child that participated based on their.xlsx]

## Sheet: Hoja1
SampleID	Pattern1	Pattern2
S117	0.320537	0.575873
S134	0.144092	-0.968119
S179	-1.17084	-0.411316
S201	0.940174	0.143073
S329	0.162323	-1.05331
S339	-0.0579411	-1.04444
S402	0.513051	0.263856
S573	-0.329651	0.714115
S578	3.49721	-0.502696
S847	1.25227	0.540559
S865	0.453923	-0.241524
S884	0.139179	1.05756
S1531	-1.4516	0.594394
S1708	-0.621095	0.391584
S1914	-0.0851043	-0.758601
S1922	-0.608502	2.94216
S1969	-0.0886021	2.48394
S1972	0.668287	1.84316
S2146	0.634159	-1.46565
S2148	0.202506	0.940457
S2213	2.28833	1.1327
S2216	2.51124	-0.397457
S2221	0.806516	-1.29977
S2269	-0.380105	0.365955
S2270	-0.0431866	0.999271
S2289	0.579606	-0.378682
S2345	-0.800751	1.26555
S2429	0.41746	0.463604
S2452	-1.15481	-1.25251
S2468	-0.980945	-0.216943
S2527	0.0232354	-0.602903
S2593	-0.540032	-0.816226
S2600	0.427005	-0.428254
S2601	-1.4277	0.441714
S2608	-0.65091	0.137164
S2627	-0.75928	0.169761
S2632	-0.667857	-1.46549
S2663	-0.203383	-0.447601
S2680	-0.40654	-0.310024
S2726	0.421425	-1.823
S2817	0.112033	0.17442
S2846	-0.158405	0.375617
S2883	-0.683979	-0.942901
S2927	-1.56976	-0.854788
S2967	-0.618597	0.125412
S2971	-1.05498	-0.459693
