# Supplementary material for: Alterations of the Gut Microbiome Associated to Methane Metabolism in Mexican Children with Obesity
Source: Children (Basel). 2022 Jan 24;9(2):148. doi: 10.3390/children9020148 (PMC8870140; doi:10.3390/children9020148)
Supplement: Supplementary file 1 [file children-09-00148-s001.zip › TableS5-Relative abundance (0.01%) of bacterial genera detected in fecal samples.xlsx]

## Sheet: mOTUsabund
Table S5. Relative abundance (>0.01%) of bacterial genera detected in fecal samples.
SampleID	Bacteria sp. [ref_mOTU_v25_00077]	Enterobacteriaceae sp. [ref_mOTU_v25_00084]	Enterobacterales sp. [ref_mOTU_v25_00085]	Klebsiella michiganensis/oxytoca [ref_mOTU_v25_00086]	Enterobacteriaceae sp. [ref_mOTU_v25_00087]	Kluyvera ascorbata [ref_mOTU_v25_00091]	Kluyvera cryocrescens [ref_mOTU_v25_00092]	Proteobacteria sp. [ref_mOTU_v25_00095]	Enterobacteriaceae sp. [ref_mOTU_v25_00096]	Pseudomonas fragi [ref_mOTU_v25_00113]	Pseudomonas sp. [ref_mOTU_v25_00182]	Weissella confusa [ref_mOTU_v25_00254]	Peptoniphilus lacrimalis [ref_mOTU_v25_00276]	Streptococcus sp. [ref_mOTU_v25_00282]	Streptococcus sp. [ref_mOTU_v25_00283]	Streptococcus oralis/pseudopneumoniae [ref_mOTU_v25_00296]	Streptococcus pseudopneumoniae/infantis [ref_mOTU_v25_00307]	Streptococcus sp. [ref_mOTU_v25_00310]	Streptococcus australis [ref_mOTU_v25_00311]	Streptococcus parasanguinis [ref_mOTU_v25_00312]	Streptococcus sp. F0442 [ref_mOTU_v25_00313]	Bacteria sp. [ref_mOTU_v25_00318]	Enterococcus mundtii/pernyi [ref_mOTU_v25_00319]	Bacteria sp. [ref_mOTU_v25_00321]	Enterococcus faecium [ref_mOTU_v25_00322]	Enterococcus faecium/durans [ref_mOTU_v25_00323]	Ralstonia pickettii [ref_mOTU_v25_00510]	Ralstonia pickettii [ref_mOTU_v25_00511]	Streptococcus anginosus [ref_mOTU_v25_00570]	Streptococcus intermedius/constellatus [ref_mOTU_v25_00572]	Prevotella stercorea [ref_mOTU_v25_00717]	Prevotella sp. CAG:520 [ref_mOTU_v25_00718]	Eggerthella lenta [ref_mOTU_v25_00719]	Streptococcus suis [ref_mOTU_v25_00795]	Streptococcus suis [ref_mOTU_v25_00796]	Cutibacterium acnes [ref_mOTU_v25_00800]	Ruminococcus sp. [ref_mOTU_v25_00852]	Ruminococcus bromii [ref_mOTU_v25_00853]	Bacteroides rodentium/uniformis [ref_mOTU_v25_00855]	Anaerostipes hadrus [ref_mOTU_v25_00856]	Anaerostipes hadrus [ref_mOTU_v25_00857]	Firmicutes bacterium [ref_mOTU_v25_00858]	Roseburia faecis [ref_mOTU_v25_00859]	Roseburia inulinivorans [ref_mOTU_v25_00860]	Roseburia hominis [ref_mOTU_v25_00861]	Streptococcus sp. [ref_mOTU_v25_00900]	Streptococcus equinus [ref_mOTU_v25_00901]	Streptococcus sp. [ref_mOTU_v25_00902]	Fusobacterium nucleatum subsp. animalis [ref_mOTU_v25_01001]
S117	0.000292197	0	0.000261375	0	0	0.000395899	0	0.00312533	0.00127276	0	0	0	0	0	0	0	0	0	0	0.000316387	0	0.000219253	0	0.00303943	0	0.00017754	0	0	0	0	0	0	0	0	0	0.000221758	0	0.000138457	0.00401085	0.00104331	0.00166582	0	0	0.00172868	0	0	0	0.000819236	0
S134	0.0001387	0	0	0	0	0	0	0.00117895	0.000121316	0	0	0	0	0	0	0	0	0	0	0.000117267	0	0	0	0	0	0	0	0	0	0	0	0	0	0	0	0.000134294	0	0.00462731	0.0322595	0	0.00023495	0.000179894	0	0.0086088	0.00446868	0	0	0	0
S1531	0	0	0	0	0	0	0	0.00491952	0	0	0	0	0	0	0.00022387	0	0	0	0	0.000374585	0	0	0	0	0	0	0	0	0	0	0	0	0	0	0	7.95e-05	0	0.011843	0.0262537	0.0001156	0.000266774	0	0	0.0013025	0.0003536	0	0	0	0
S1708	0	0	0	0	0	0	0	0.029932	0	0	0	0	0	0	7.87e-05	0	0	0	0	7.23e-05	0	0	0	0.000115086	7.31e-05	0	0	0	0	0	0	0	3.15e-05	0	0	0	0	0.000237354	0.0288654	0.000148916	0.00016855	0	0	0.0107418	6.6156e-05	0	0	0	0
S179	0	0	0	0	0	0	0	0.000603398	0	0	0	0	0	0	0	0	0	0	0	0.000434872	0	0	0	0	0	0	0	0	0	0	0	0	0.000188816	0	0	0	0	0.0122267	0.0299178	0.00014663	0.000449527	0	0	0.0025512	0.000105177	0	0	0	0
S1914	0	0	0	0	0	0	0	0.007382	0	0	0	0	0	0	0	0	0	0	0	0	0	0	0	0	0	0	0.00316026	0.00273739	0	0	0	0	0	0	0	0	0	0.00119418	0.161217	0	0.00264891	0	0	0.00283813	0	0	0	0	0
S1922	0	0	0	0	0	0	0	0.0204611	0	0	0	0	0	0	0.000114855	0	0.000140238	0	0	0.000268402	0	0	0	0	0	0	0	0	0	0	0	0	0.000557	0.000280973	0.000377654	0.000213767	0	0	0.0276198	0.0059248	0.00325681	0	8.67e-05	0.00565501	0.00215148	0	0	0	0
S1969	0	0	0	0	0.00023213	0	0.000182602	0.00197852	0	0	0	0	0	0	9.88e-05	0	0	0	0	0.000158666	0	0	0	0	0	0.000127218	0.000236015	0	0	0	0.00910681	0.00129171	0.000310403	0	0.000199359	0	0	0.00153354	0.0102204	0.000150761	0.000189547	0	0	0.000410342	0.000261008	0	0	0	0
S1972	0	0	0	0	0	0	0	0.00469447	0	0	0	0	0	0	0	0	0	0	0	0.000416568	0	0	0	0	0	0	0	0	0	0	0	0	0	0	0	0	0	0.0041575	0.00305868	0	0.000419427	0	0	0.0115254	0.00262295	0	0	0	0
S201	0	0	0	0	0	0	0	0.000546269	0	0	0	0	0	0	0	0	0	0	0	0.00175475	0	0	0	0.000527582	0	0	0	0	0	0	0	0	0.0006126	0	0	0.000553981	0	0.00670481	0.0359032	0.00138964	0.00206834	0	0	0.000282941	0.000692986	0	0	0.000367539	0
S2146	0.000262364	0	0	0	0	0	0	9.48e-05	0	0	0	0	0	0	0	0	0	0	0	0.000246577	0	0	0	0	0	0	0	0.00021094	0	0	0	0	0.000112399	0.000693994	0	0	0	0.0405521	0.0588703	0.000107999	0.000135639	0	0	0.0055173	0.000252362	0	0	0	0
S2148	0.000110604	0	0	0	0	0	0	0.00621705	0	0	0	0	0	0	0	0	0	0	0	0.000188587	0	0	0	0	0	0	0.000119926	0	0	0	0	0	7.27e-05	0	0	0	0	0.0099514	0.00525607	7.71e-05	0	0	0	0.0228512	0.000948605	0	0	0	0
S2213	0	0	0	0	0	0	0	0.0462189	0	0	0	0	0	0	0.000109532	0	0	0	0	0.000503667	0	0	0	0	0	0	0	0	0	0	0	0	0.000260501	0	0	0	0	0.0118737	0.038026	0.00241807	0.00390105	0	0	0.000793358	0.00010622	0	0	0	0
S2216	0	0	0	0	0	0	0	0.0237385	0	0	0	0	0.000121367	0	0.000170321	0	0	0	0	0.00034136	0	0	0	0	0	0	0	0	0	0	0	0	0.000516405	0	0	0.000142641	0	0.00650541	0.110554	0.000234481	0.000289441	0	0	0	0.000209128	0	0	0	0.000146428
S2221	0	0	0	0	0	0	0	0.00614491	0	0	0.000169026	0	0	0	0	0	0	0	0	0.000555895	0	0	0	0.000195941	0.000186165	0	0	0	0	0	0	0	0.000184199	0	0	0.0003581	0	0.033863	0.0809259	0.000484427	0.00337287	0	0.000488701	0.00271648	0.000226374	0	0	0	0.00037402
S2269	0.00431599	0	0	0.000150218	0	0	0	0.000727163	0	0.000337427	0	0	0	0	0	0	0	4.78e-05	0	0.000532969	0	0	0	0	0	0	0.000387915	0.000612725	0	0	0	0	6.18e-05	0	0	6.1e-05	0	0	0.0308082	0.000511004	0.00047419	0	0.000296267	0.0327652	0.00434071	0	0	0	0
S2270	0	0	0	0	0	0	0	0.000291644	0	0	0	0	0	0	0	0	0	0	0	8.9e-05	0	0	0	0	0	0	0.000467472	0.00039177	0	0	0	0	0	0	0	6.26e-05	0	0.00344619	0.0033634	0.00142666	0.00126575	0	0	0.00888253	7.34e-05	0	0	0	0
S2289	0	0	0	0	0	0	0	0.00269123	0	0	0	0	0.000139528	0.000145924	0.000102808	0	0	0	0.000203529	0.00028746	0	0	0	0	0	0	0	0	0	0	0	0	0.000220811	0	0	0.00011983	0	0.253804	0.0244942	0.00619919	0.00769761	0	0	0.00402425	0.000220517	0	0	0.000144011	0
S2345	0	0	0	0	0	0	0	6.81e-05	0	0	0	0	0	0	0	0	0	0	0	0.000192859	0	0	0	0	0	0	0	0	0	0	0	0	0	0	0	6.4e-05	0	9.4614e-05	0.00636742	0.000118824	0.000118824	0	0.000169393	0.00302548	0.000127849	0	0	0	0
S2429	0	0	0	0	0	0	0	0.0313514	0	0	0	0	0	0	9.93e-05	0.000220883	9.35e-05	8.89e-05	7.7e-05	0.00072407	0.000156681	0	0	0	0	0	0	0	0	0	0	0	6.57e-05	0	0	6.51e-05	0	6.64e-05	0.0644463	0.000198931	0.000608498	0	0.000127346	0.00216457	0.00114347	0.000123282	0	0	9.19e-05
S2452	0	0	0	0	0	0	0	0.00878169	0	0	0	0	0	0	0	0	0	0	0	0.000363679	0	0	0	0	0	0	0	0	0	0	0	0	9.18e-05	0	0	0.000147716	0	0.00892177	0.041319	0	9.33e-05	0	0	0.000473144	0.0681855	0	0	0	0
S2468	0	0	0	0	0	0	0	0.00441883	0	0	0	0	0	0	0	0	0	0	0	0.000308011	0	0	0	0	0	0	0	0	0	0	0	0	0.000240678	0	0	0	0.00108517	0.00245677	0.171047	0.000943954	0.00046305	0	0	8.02e-05	0.00387145	0	0	0	0
S2527	0	0	0.000195589	0	0	0	0	0.000721555	0	0	0	0	0	0	0	0	0	0	0	0	0	0	0	0.000309043	0	0	0.000438976	0	0	0	0	0	0	0	0	7.92e-05	0	0.0368796	0.0473112	0.00077079	0.000896379	0	0.000674938	0.00630567	0.000221342	0	0	0	0
S2593	0	0	0	0	0	0	0	0.00285943	0	0	0	0	0	0	0	0	0	0	0	0	0	0	0	0	0	0.00105796	0.00274993	0.00196954	0	0	0	0	0	0	0	0.000885354	0	0.103579	0.00535832	0.00181237	0.00153285	0	0	0.00148104	0.00889198	0	0	0	0
S2600	0	0	0	0	0	0	0	0.00423389	0	0	0	0	0	0	0	0	0	0	0	0	0	0	0	0	0	0	0	0	0	0	0	0	0	0	0	0	0	0.00693669	0.00125422	0	0.00127719	0	0.00250244	0.0103324	0	0	0	0	0
S2601	0	0	0	0	0	0	0	0.00764694	0	0	0	0	0	0	0.000122917	0	0	0	0	6.19e-05	0	5.55e-05	0	0.000115801	0.000111519	0	0	0	0.00010404	0	0	0	0.000101548	0.000124555	9.81e-05	7.58e-05	0	0.00309748	0.0022934	0	0.000469291	0	0	0.00108432	0.00034747	0.00267373	0.00110726	0.00468766	0
S2608	0	0.000219448	0.000145459	0	0	0	0	0.0682077	0	0	0	0	0	0	0	0	0	0	0.000198059	0.00207216	0	0	0	9.16e-05	0	0	0.000135536	0.000133888	0	0	0	0	6.95e-05	0	0	0	0	0	0.0536553	0.000256005	0.000503273	0	0.000117324	0.00340535	0	0	0	0.000345902	0
S2627	0	0	0	0	0	0	0	0.0317683	0	0	0	0	0	0	0	0	0	0	0	0.00047415	0	0	0	0	0	0	0	0	0	0	0	0	0	0	0	0.000144146	0	0.0235185	0.0215309	0.00018599	0.000389993	0	0	0.00218693	0.000809078	0	0	0	0
S2632	0	0	0	0	0	0	0	0.0106473	0	0	0	0	0	0	0.000276677	0	0	0	0	0.000196819	0	0	0	0	0	0	0	0	0	0	9.18e-05	0	0	0	0	0.000453662	0	0.0688636	0.0143173	0.000300679	0.000566665	0	0	0.000690497	0.00643732	0	6.59e-05	9.04e-05	0
S2663	0.000145122	0	0	0	0	0	0	0.000338461	0	0	0	0.000129233	0	0	0	0	0	0	3.75e-05	0.000334784	0	0	0	0	0	0	0	0	0	0	0	0	8.43e-05	0.00127804	0.000536122	0.000118237	0	0	0.0732701	0.00165567	0.00160378	0	0	0.000921594	0.0087232	0.000371202	0	0.00160355	0
S2680	7.72e-05	0	0.000167849	0	0	0	0	0.00556618	0	0	0	0	0	0.000108577	9.6068e-05	0	0	0.000163966	7.65e-05	0.00147968	0	0	0	0	0	0	0	0	0	0	0	0	0.00015506	0.000274066	0.000367381	9.82e-05	0	0.00584393	0.0623834	0.002011	0.00242916	0	0	0.00114721	0.00201359	0	0	0	0
S2726	0	0	0	0	0	0	0	0.000900908	0	0	0	0	0	0	0	0	0	0	0	9.13e-05	0	7.33e-05	0.00029874	0.000163257	0	0	0	0	0	0	0.0109811	0.000979976	0	0	0	7.59e-05	0	0.000291	0.000381543	0.000502578	0.000442618	0.000138333	0	0.00451924	0.013584	0.000627034	0	0.00162678	0
S2817	0	0	0	0	0	0	0	7.01e-05	0	0	0	0	0	0	0.000216488	0	0	0	0	0.000419277	0	0	0	0	0	0	0	0	0	0.000207943	0	0	6.66e-05	0	0	0.000174363	0	0.00844453	0.00889388	0	0.000154375	6.77e-05	0	0.00238167	0.000618527	0	0	0	0
S2846	0	0	0	0	0	0	0	0.000481255	0.000274124	0	0	0	0	0	0	0	0	0	0	0.00093356	0	0	0	0	0	0	0	0	0	0	0	0	0	0	0	0.000112119	0	0.000716988	0.00109529	0	0.00113514	0.000137126	0	0.00404838	0.0022711	0	0	0	0
S2883	0	0	0	0	0	0	0	0.0870761	0	0	0	0	0	0	0	0	0	0	0	0.000312163	0	0	0	0	0	0	0	0	0	0	0	0	0.000175228	0	0	0.000229652	0	0.0194046	0.0287035	0.000227511	0.000741562	0	0.00146508	0.00123159	0.000423831	0	0	0	0
S2927	0	0	0	0	0	0	0	0	0	0	0	0	0	0	0	0	0	0	0	0.000270475	0	0	0	0	0	0	0	0	0	0	0	0	0.000118044	0.000204998	0.000226603	0.000137187	0	0.000992545	0.0147128	0	0.00375562	0	0	0.00109211	0.00681659	0	0	0.000129902	0
S2967	0.000280608	0	0	0	0	0	0	0.035827	0	0	0	0	0	0	0	0	0	0	0	0	0	0	0	0	0	0	0	0	0	0	0	0	0	0	0	0	0	0.000532122	0.00145603	0.000119258	0.000100865	0	0.000954066	0.00641221	0.0118501	0	0	0	0
S2971	0	0	0	0	0	0	0	0.0129323	0	0	0	0	0	0	0.000302049	0	0	0	0	0.000347101	0	0	0	0.000387752	0	0	0	0	0	0	0	0	0.000150141	0	0	0.000151908	0	0.00996189	0.110165	0	0.000404769	0	0.000161786	0.0101316	0.0123064	0	0	0	0
S329	0	0	0	0	0	0	0	0.00257003	0	0	0	0	0	0	0	0	0	0	0	0.0002345	0	0	0	0	0	0	0	0	0	0	0	0	0	0	0	0.000109866	0	0.00543594	0.0429481	0.000693907	0.000399423	0	0	0.00607995	0.00332564	0	0	0	0
S339	0	0	0	0	0	0	0	0.000707757	0	0	0	0	0	0	0	0	0	0	0.000164825	0.000400667	0	0	0	0	0	0	0	0	0	0	0	0	7.85e-05	0	0	0.000100884	0	0.00865671	0.0439155	0.00495405	0.00359959	0.000164516	5.43e-05	0.00706868	0.000890496	0	0	0	0
S402	0	0	0	0	0	0	0	0.000327941	0	0	0	0	0	0	0	0	0	0	0	0	0	0	0	0	0	0	0	0	0	0	0	0	0	0	0	0	0	0.000225687	0.0270295	0	0.000139163	0	0	0.0491699	0.000172862	0	0	0	0
S573	0	0	0	0	0	0	0	0.000170905	0	0	0	0	0	0	0	0	0	0	0	0	0	0.000127528	0	0	0	0	0	0	0	0	0	0	0	0	0	4.92e-05	0	0.00208591	0.0176405	0	0.000127509	0	0.000237174	0.00543327	0.000359164	0	0	0	0
S578	0	0	0	0	0	0	0	0.000106827	0	0	0	0	0	0	0	0	0	0	0	0.000106466	0	0	0	0	0	0	0	0	0	0	0	0	0	0	0	0.000101392	0	0.00845488	0.00147109	0.000105247	0	0	0	0.0056462	0.000431989	0	0	0	0
S847	0	0	0	0	0	0	0	5.17e-05	0	0	0	0	0	0	0	0	0	0	0	0.000415155	0	0	0	0	0	0	0	0	0	0	0	0	0	0	0	0.00012423	0	0.00244146	0.110019	0.000115731	0.000459163	0	0.000694028	0.0152345	0.00172641	0	0	0	0
S865	9.86e-05	0	0	0	0	0	0	0.014273	0	0	0	0	0	0	0	0	0	0	0	7.45e-05	0	0	0	0	0	0	0	0	0	0	0	0	8.43e-05	0	0	8.19e-05	0	6.07e-05	0.0371027	0	8.31e-05	0	0.000167813	0.00416556	0.00172733	0	0	0	0
S884	0	0	0	0	0	0	0	0.00458392	0	0	0	0	0	0	0	0.000137865	0	0	0	0.000117278	0	0	0	0	0	0	0	0	0	0	0	0	6.23e-05	0	0	6.27e-05	0	0.0124977	0.0306759	0.00269499	0.00445573	0	0	0.0016301	0.000595016	0	0	0	0
[truncated: 826 more columns]
