# Supplementary material for: Alterations of the Gut Microbiome Associated to Methane Metabolism in Mexican Children with Obesity
Source: Children (Basel). 2022 Jan 24;9(2):148. doi: 10.3390/children9020148 (PMC8870140; doi:10.3390/children9020148)
Supplement: Supplementary file 1 [file children-09-00148-s001.zip › TableS6-Taxa (at genus or specie level) that contribute the most to beta diversity variation between.xlsx]

## Sheet: Sheet1
Supplemental Table 5. Genera and species that contribute the most to beta diversity variation between NW and OWOB groups (SIMPER).
Taxa	Cumulative Relative Abundance	Taxa	Cumulative Relative Abundance	Taxa	Cumulative Relative Abundance
Prevotella copri	0.0563951	[Eubacterium] siraeum	0.437545	Bacteroides sp.	0.598954
Bacteroides dorei/vulgatus	0.0946987	Ruminococcus sp. CAG:177	0.454899	Clostridium sp. CAG:217	0.610092
Bacteroides stercoris	0.124245	Ruminococcus bicirculans	0.463074	Bacteroides intestinalis**	0.620934
Bacteroides rodentium/uniformis+	0.151703	Rikenellaceae sp.	0.471219	Clostridium sp. CAG:343	0.626236
Bacteroides cellulosilyticus/fragilis	0.175627	Faecalibacterium prausnitzii	0.487286	Faecalibacterium prausnitzii	0.641933
Eubacterium sp. CAG:202	0.198982	Barnesiella intestinihominis	0.495152	Dehalococcoidales species incertae sedis	0.631511
Eubacterium sp. CAG:180*	0.220968	Faecalibacterium sp.	0.502392	Clostridium sp. CAG:127	0.636746
Bacteroides caccae	0.240959	Bacteroides caecimuris	0.509611	Ruminococcaceae species incertae sedis	0.647048
Ruminococcus bromii	0.258498	Bacteroides plebeius	0.516826	Roseburia inulinivorans	0.657147
Prevotella species incertae sedis	0.275403	Firmicutes sp.	0.523928	Clostridium sp. CAG:465	0.652111
Alistipes putredinis	0.29226	Alistipes shahii	0.530786	Clostridium sp. CAG:567	0.667168
Bacteroides sp.	0.308767	Bacteroides coprocola	0.537623	Alistipes finegoldii	0.671948
Dialister invisus	0.324939	Parabacteroides merdae	0.551004	Methanobrevibacter smithii*	0.676548
Akkermansia muciniphila	0.339082	Bacteroides fragilis	0.557586	Firmicutes species incertae sedis	0.681092
Bacteroides massiliensis	0.353011	Faecalibacterium prausnitzii	0.563883	Anaerotruncus sp. CAG:528	0.685488
[Eubacterium] rectale	0.365213	Clostridium sp. CAG:510	0.575976	Bacteroides eggerthii+	0.689728
Clostridium sp. CAG:302	0.376874	Bifidobacterium longum	0.581793	Roseburia species incertae sedis+	0.693959
Proteobacteria sp.	0.40918866	Akkermansia species incertae sedis	0.587565	Clostridiales species incertae sedis	0.702231
Alistipes finegoldii/onderdonkii	0.41936	Clostridium sp. CAG:594	0.59331688
