# Supplementary material for: Alterations of the Gut Microbiome Associated to Methane Metabolism in Mexican Children with Obesity
Source: Children (Basel). 2022 Jan 24;9(2):148. doi: 10.3390/children9020148 (PMC8870140; doi:10.3390/children9020148)
Supplement: Supplementary file 1 [file children-09-00148-s001.zip › TableS7-KO representation analysis.xlsx]

## Sheet: Sheet1
Table S6. KO representation analysis. List of KOs differentially represented in the gut microbiome from NW vs. OWOB populations. (LogFC >1 and <-1, P and FDR adjusted-P <0.05).
KO_entry	Name	Definition	logFC	logCPM	F	PValue	FDR	Differencially represented
K16907	K16907	fluoroquinolone transport system ATP-binding protein [EC:3.6.3.-]	4.40182	5.31572	20.8449	2.31e-05	0.00210339	UP
K02838	frr, MRRF, RRF	ribosome recycling factor	1.09428	12.0783	9.32006	0.00329484	0.0405242	UP
K02864	RP-L10, MRPL10, rplJ	large subunit ribosomal protein L10	1.18574	11.944	9.79229	0.0026348	0.0342713	UP
K14731	mlhB, chnC	epsilon-lactone hydrolase [EC:3.1.1.83]	1.41386	9.02282	8.65217	0.00453776	0.0509582	UP
K00949	thiN, TPK1, THI80	thiamine pyrophosphokinase [EC:2.7.6.2]	1.54932	11.7096	11.7086	0.00108653	0.0173845	UP
K09775	K09775	uncharacterized protein	1.71489	10.3313	10.5792	0.00182401	0.0261731	UP
K01841	pepM	phosphoenolpyruvate phosphomutase [EC:5.4.2.9]	1.79302	8.44625	8.9141	0.0040002	0.0454866	UP
K03366	butA, budC	meso-butanediol dehydrogenase / (S,S)-butanediol dehydrogenase / diacetyl reductase [EC:1.1.1.- 1.1.1.76 1.1.1.304]	1.97113	4.42104	10.5537	0.00216262	0.030077	UP
K19714	kdnB	3-deoxy-alpha-D-manno-octulosonate 8-oxidase [EC:1.1.3.48]	2.02173	4.42739	10.6595	0.00206441	0.0289337	UP
K16872	E2.3.1.207	beta-ketodecanoyl-[acyl-carrier-protein] synthase [EC:2.3.1.207]	2.07969	4.43487	10.7935	0.00194684	0.0277156	UP
K21400	ortB	2-amino-4-ketopentanoate thiolase beta subunit [EC:2.3.1.263]	2.22607	4.53073	9.8311	0.00258709	0.0339143	UP
K18284	K18284	adenosylhomocysteine/aminodeoxyfutalosine nucleosidase [EC:3.2.2.9 3.2.2.30]	2.29107	4.46715	11.9533	0.00118067	0.0180903	UP
K03821	phbC, phaC	polyhydroxyalkanoate synthase subunit PhaC [EC:2.3.1.-]	2.30696	4.46822	11.4983	0.00143438	0.021257	UP
K15363	FAN1, MTMR15	fanconi-associated nuclease 1 [EC:3.1.21.- 3.1.4.1]	2.32974	4.47182	11.5661	0.00139315	0.0208167	UP
K15216	RRN3, TIFIA	RNA polymerase I-specific transcription initiation factor RRN3	2.40204	4.48355	11.7784	0.00127212	0.0191876	UP
K00587	ICMT, STE14	protein-S-isoprenylcysteine O-methyltransferase [EC:2.1.1.100]	2.47336	4.49709	12.9454	0.000778	0.0135176	UP
K00814	GPT, ALT	alanine transaminase [EC:2.6.1.2]	2.48557	4.49773	12.0176	0.00114883	0.0179059	UP
K07110	ramB	XRE family transcriptional regulator, fatty acid utilization regulator	2.48719	4.49801	12.0222	0.00114659	0.0179059	UP
K23160	wabB, rfbU	GlcNAc transferase	2.66127	4.7769	9.0732	0.0037066	0.0429586	UP
K05499	cytR	LacI family transcriptional regulator, repressor for deo operon, udp, cdd, tsx, nupC, and nupG	2.67579	5.49265	8.99059	0.00385612	0.0444068	UP
K01228	MOGS	mannosyl-oligosaccharide glucosidase [EC:3.2.1.106]	2.68397	4.53422	12.561	0.000913	0.0154304	UP
K15311	pksG	polyketide biosynthesis 3-hydroxy-3-methylglutaryl-CoA synthase-like enzyme PksG	2.7218	4.54425	12.7365	0.000848	0.0146086	UP
K03528	zipA	cell division protein ZipA	2.80312	5.80894	9.67345	0.0027867	0.035733	UP
K13670	pimF	putative glycosyltransferase [EC:2.4.-.-]	2.81184	5.32041	9.14273	0.00358545	0.0420941	UP
K10917	aphA	PadR family transcriptional regulator, regulatory protein AphA	2.84352	4.94096	9.71956	0.0027267	0.0352134	UP
K22255	ATPIF1	ATPase inhibitor, mitochondrial	2.85691	4.57188	13.6058	0.000592	0.0106978	UP
K10795	prdD	D-proline reductase (dithiol)-stabilizing protein PrdD	2.87745	4.7783	11.3599	0.00127351	0.0191876	UP
K00682	GGCT	gamma-glutamylcyclotransferase [EC:4.3.2.9]	2.89741	4.58241	14.4368	0.000422	0.00819974	UP
K19713	tsdA	thiosulfate dehydrogenase [EC:1.8.2.2]	2.96601	4.71943	11.8904	0.00100063	0.0162986	UP
K21405	acoR	sigma-54 dependent transcriptional regulator, acetoin dehydrogenase operon transcriptional activator AcoR	2.97209	4.75102	12.0958	0.000912	0.0154304	UP
K18652	ntdC	glucose-6-phosphate 3-dehydrogenase [EC:1.1.1.361]	3.03036	4.86389	10.0768	0.00230522	0.0315746	UP
K11940	hspQ	heat shock protein HspQ	3.0329	6.08282	8.92779	0.00397401	0.0454748	UP
K00143	LYS2	L-2-aminoadipate reductase [EC:1.2.1.95]	3.04953	4.61819	13.5636	0.000602	0.010777	UP
K14989	salR	two-component system, NarL family, secretion system response regulator SalR	3.12695	6.81743	11.9708	0.000965	0.0158598	UP
K21006	pelA	polysaccharide biosynthesis protein PelA	3.1463	4.6388	14.5902	0.000396	0.00787728	UP
K13498	trpCF	indole-3-glycerol phosphate synthase / phosphoribosylanthranilate isomerase [EC:4.1.1.48 5.3.1.24]	3.18504	7.69618	10.1787	0.00219789	0.0303342	UP
K01363	CTSB	cathepsin B [EC:3.4.22.1]	3.18778	4.64691	13.7937	0.000548	0.0102107	UP
K04646	CLTC	clathrin heavy chain	3.23927	4.66021	13.9085	0.000523	0.00984438	UP
K20179	VPS11, PEP5	vacuolar protein sorting-associated protein 11	3.50753	4.73537	14.4745	0.000415	0.00816378	UP
K23661	escI	type III secretion system protein	3.59907	4.76582	15.2721	0.000302	0.00627273	UP
K08568	CTSZ	cathepsin X [EC:3.4.18.1]	4.26215	5.00505	15.8002	0.000245	0.00527275	UP
K02656	pilF	type IV pilus assembly protein PilF	4.83669	5.26925	17.9249	0.000108	0.00287111	UP
K16906	K16906	fluoroquinolone transport system permease protein	5.01897	6.6839	19.7387	3.58e-05	0.00210339	UP
K15868	baiB	bile acid-coenzyme A ligase [EC:6.2.1.7]	5.08701	6.44619	17.1499	0.000103	0.00285723	UP
K16905	K16905	fluoroquinolone transport system permease protein	5.38734	6.99817	20.569	2.57e-05	0.00210339	UP
K19161	yafN	antitoxin YafN	5.8312	7.19683	27.412	1.93e-06	0.000389	UP
K21488	yobK	antitoxin YobK	-4.43243	6.30668	27.4258	1.92e-06	0.000389	DN
K01414	prlC	oligopeptidase A [EC:3.4.24.70]	-5.39236	7.10769	32.8223	2.9e-07	0.000151	DN
K19266	E1.2.1.22	lactaldehyde dehydrogenase [EC:1.2.1.22]	-4.32062	4.8588	23.5608	1.96e-05	0.00210339	DN
K07728	K07728	putative transcriptional regulator	-4.14799	4.80049	22.9769	2.37e-05	0.00210339	DN
K18967	dge1	diguanylate cyclase [EC:2.7.7.65]	-4.13866	4.79863	23.9868	1.7e-05	0.00210339	DN
K13942	hmd	5,10-methenyltetrahydromethanopterin hydrogenase [EC:1.12.98.2]	-4.12751	4.79319	23.1736	2.22e-05	0.00210339	DN
K17717	pld	phospholipase D [EC:3.1.4.4]	-3.98717	4.75322	24.4399	1.47e-05	0.00210339	DN
K10938	acfC	accessory colonization factor AcfC	-3.93344	4.74364	21.642	3.68e-05	0.00210339	DN
K06961	KRR1	ribosomal RNA assembly protein	-3.92282	4.86493	25.111	4.5e-06	0.000814	DN
K11176	purO	IMP cyclohydrolase [EC:3.5.4.10]	-3.86928	4.71491	22.1337	3.13e-05	0.00210339	DN
K03413	cheY	two-component system, chemotaxis family, chemotaxis protein CheY	-3.79366	11.9591	34.8391	1.47e-07	0.000133	DN
K09739	mptD	dihydroneopterin aldolase [EC:4.1.2.25]	-3.76785	4.68688	21.7721	3.53e-05	0.00210339	DN
K23264	purS	phosphoribosylformylglycinamidine synthase subunit PurS [EC:6.3.5.3]	-3.75985	4.68468	21.0058	4.57e-05	0.00227027	DN
K00368	nirK	nitrite reductase (NO-forming) [EC:1.7.2.1]	-3.74723	4.68725	21.7123	3.6e-05	0.00210339	DN
K09139	K09139	uncharacterized protein	-3.73963	4.68028	23.0041	2.34e-05	0.00210339	DN
K07072	mfnF	(4-(4-[2-(gamma-L-glutamylamino)ethyl]phenoxymethyl)furan-2-yl)methanamine synthase [EC:2.5.1.131]	-3.7294	4.67722	21.9311	3.34e-05	0.00210339	DN
K19175	dptH	DNA phosphorothioation-dependent restriction protein DptH	-3.71333	5.08033	18.077	7.01e-05	0.00269454	DN
K18974	sul1	dihydropteroate synthase type 1 [EC:2.5.1.15]	-3.67165	4.6664	23.6852	1.88e-05	0.00210339	DN
K22447	cct, ths	archaeal chaperonin	-3.64417	4.65509	21.6791	3.64e-05	0.00210339	DN
K01001	ALG7	UDP-N-acetylglucosamine--dolichyl-phosphate N-acetylglucosaminephosphotransferase [EC:2.7.8.15]	-3.63784	4.65305	21.418	3.97e-05	0.00217569	DN
K00021	HMGCR	hydroxymethylglutaryl-CoA reductase (NADPH) [EC:1.1.1.34]	-3.6212	4.64919	21.61	3.72e-05	0.00210339	DN
K18975	ebr, qacEdelta1	small multidrug resistance pump	-3.61663	4.6531	23.1566	2.23e-05	0.00210339	DN
K16509	spxA	regulatory protein spx	-3.60669	5.50566	16.3048	0.000146	0.00338893	DN
K22081	mgsA	methylamine---glutamate N-methyltransferase subunit A [EC:2.1.1.21]	-3.55726	4.63376	21.2774	4.16e-05	0.00217795	DN
K19824	fprB	rubrerythrin	-3.51636	4.62368	21.2406	4.22e-05	0.00217795	DN
K02910	RP-L31e, RPL31	large subunit ribosomal protein L31e	-3.50826	4.64894	29.4865	9.21e-07	0.000278	DN
K02243	comGA	competence protein ComGA	-3.4548	4.77489	20.2317	2.94e-05	0.00210339	DN
K07765	MBTPS2	S2P endopeptidase [EC:3.4.24.85]	-3.45025	4.6082	20.9541	4.65e-05	0.00227027	DN
K01512	acyP	acylphosphatase [EC:3.6.1.7]	-3.44861	10.5201	27.5557	1.84e-06	0.000389	DN
K22223	pgp	phosphoglycolate phosphatase [EC:3.1.3.18]	-3.4277	4.88499	16.5934	0.00013	0.00312259	DN
K14094	ehaC	energy-converting hydrogenase A subunit C	-3.41148	4.59969	20.8604	4.8e-05	0.00228208	DN
K01170	endA	tRNA-intron endonuclease, archaea type [EC:4.6.1.16]	-3.39034	4.59508	20.7367	5e-05	0.00231935	DN
K06875	PDCD5, TFAR19	programmed cell death protein 5	-3.34942	4.58616	20.5675	5.3e-05	0.00239595	DN
K14096	ehaE	energy-converting hydrogenase A subunit E	-3.31555	4.57883	20.4892	5.44e-05	0.00240099	DN
K12243	pchR	AraC family transcriptional regulator, transcriptional activator of the genes for pyochelin and ferripyochelin receptors	-3.28762	4.57707	19.5351	7.57e-05	0.00269454	DN
K09738	K09738	uncharacterized protein	-3.28185	4.57147	20.2961	5.82e-05	0.00250453	DN
K00340	nuoK	NADH-quinone oxidoreductase subunit K [EC:7.1.1.2]	-3.26182	11.259	40.7443	2.19e-08	3.95e-05	DN
K02709	psbH	photosystem II PsbH protein	-3.25438	4.56627	19.3146	8.18e-05	0.00269454	DN
K03167	top6B	DNA topoisomerase VI subunit B [EC:5.6.2.2]	-3.25047	4.75981	17.1873	0.000101	0.00285711	DN
K22224	acdB	acetate---CoA ligase (ADP-forming) subunit beta [EC:6.2.1.13]	-3.23812	4.56313	21.6855	3.63e-05	0.00210339	DN
K02966	RP-S19e, RPS19	small subunit ribosomal protein S19e	-3.23467	4.56215	20.0716	6.29e-05	0.00257907	DN
K14168	CTU1, NCS6	cytoplasmic tRNA 2-thiolation protein 1 [EC:2.7.7.-]	-3.22756	4.56029	20.011	6.42e-05	0.00257907	DN
K03166	top6A	DNA topoisomerase VI subunit A [EC:5.6.2.2]	-3.16438	4.8355	14.3785	0.000333	0.00668271	DN
K00584	mtrH	tetrahydromethanopterin S-methyltransferase subunit H [EC:2.1.1.86]	-3.1508	4.91794	12.9267	0.000629	0.0111472	DN
K03299	TC.GNTP	gluconate:H+ symporter, GntP family	-3.14685	12.0099	32.2299	3.55e-07	0.000151	DN
K00094	E1.1.1.251, gatD	galactitol-1-phosphate 5-dehydrogenase [EC:1.1.1.251]	-3.14107	4.79525	16.0757	0.000161	0.00368501	DN
K16793	aksE	methanogen homoaconitase small subunit [EC:4.2.1.114]	-3.13017	4.54163	18.8546	9.62e-05	0.00285711	DN
K14097	ehaF	energy-converting hydrogenase A subunit F	-3.12482	4.54052	19.6344	7.32e-05	0.00269454	DN
K17884	E2.7.8.39	archaetidylinositol phosphate synthase [EC:2.7.8.39]	-3.12141	4.53949	19.6069	7.39e-05	0.00269454	DN
K02530	lacR	DeoR family transcriptional regulator, lactose phosphotransferase system repressor	-3.11186	5.26957	13.2061	0.000556	0.0102518	DN
K06914	mfnD	tyramine---L-glutamate ligase [EC:6.3.4.24]	-3.10631	4.53709	18.7644	9.93e-05	0.00285711	DN
K12678	aidA-I, misL	autotransporter family porin	-3.06769	6.45641	11.5392	0.0011735	0.0180903	DN
K14080	mtaA	[methyl-Co(III) methanol-specific corrinoid protein]:coenzyme M methyltransferase [EC:2.1.1.246]	-3.06273	4.52852	19.3886	7.97e-05	0.00269454	DN
K21306	aglB	dolichyl-phosphooligosaccharide-protein glycotransferase [EC:2.4.99.21]	-3.04755	4.52616	18.5394	0.000108	0.00287111	DN
K14095	ehaD	energy-converting hydrogenase A subunit D	-3.02926	4.52278	19.1943	8.53e-05	0.00275479	DN
K04480	mtaB	methanol---5-hydroxybenzimidazolylcobamide Co-methyltransferase [EC:2.1.1.90]	-3.02411	4.52155	19.3087	8.2e-05	0.00269454	DN
K16792	aksD	methanogen homoaconitase large subunit [EC:4.2.1.114]	-3.02113	4.52119	19.3402	8.11e-05	0.00269454	DN
K14109	ehaR	energy-converting hydrogenase A subunit R	-2.99312	4.51628	19.1224	8.75e-05	0.00277575	DN
K02929	RP-L44e, RPL44	large subunit ribosomal protein L44e	-2.92141	4.50354	18.7765	9.89e-05	0.00285711	DN
K09728	K09728	uncharacterized protein	-2.92116	4.50353	18.8572	9.61e-05	0.00285711	DN
K08093	hxlA	3-hexulose-6-phosphate synthase [EC:4.1.2.43]	-2.9135	5.31948	10.3511	0.00202802	0.0286457	DN
K11600	RRP41, EXOSC4, SKI6	exosome complex component RRP41	-2.89903	4.50006	18.724	0.000101	0.00285711	DN
K00537	arsC	arsenate reductase (glutaredoxin) [EC:1.20.4.1]	-2.89183	11.2948	31.7608	4.17e-07	0.000151	DN
K14587	sgcE	protein sgcE [EC:5.1.3.-]	-2.85935	4.4962	19.4555	7.79e-05	0.00269454	DN
K04797	pfdA, PFDN5	prefoldin alpha subunit	-2.83842	4.49007	18.453	0.000111	0.00290611	DN
K02877	RP-L15e, RPL15	large subunit ribosomal protein L15e	-2.82578	4.66906	14.5085	0.000314	0.00644772	DN
K04802	PCNA	proliferating cell nuclear antigen	-2.82451	4.48752	18.2251	0.00012	0.00296178	DN
K19665	pssA	archaetidylserine synthase [EC:2.7.8.38]	-2.8102	4.48525	18.2399	0.00012	0.00296178	DN
K00054	mvaA	hydroxymethylglutaryl-CoA reductase [EC:1.1.1.88]	-2.79556	5.06377	9.87931	0.00252907	0.0337281	DN
K14108	ehaQ	energy-converting hydrogenase A subunit Q	-2.7952	4.48315	18.2929	0.000117	0.00296178	DN
K22579	rph	rifampicin phosphotransferase [EC:2.7.9.6]	-2.78752	4.71833	13.3476	0.000522	0.00984438	DN
K08971	K08971	putative membrane protein	-2.74321	4.47477	17.2921	0.000169	0.00376183	DN
K01058	pldA	phospholipase A1/A2 [EC:3.1.1.32 3.1.1.4]	-2.74273	9.59656	16.817	0.000118	0.00296178	DN
K07101	K07101	uncharacterized protein	-2.70886	5.02083	9.82986	0.00258859	0.0339143	DN
K11212	cofD	LPPG:FO 2-phospho-L-lactate transferase [EC:2.7.8.28]	-2.70535	4.68124	11.9859	0.000958	0.0158598	DN
K09776	K09776	uncharacterized protein	-2.69657	4.46775	17.0948	0.000181	0.0039938	DN
K00579	mtrC	tetrahydromethanopterin S-methyltransferase subunit C [EC:2.1.1.86]	-2.6941	4.59454	14.487	0.000317	0.00644772	DN
K07463	K07463	archaea-specific RecJ-like exonuclease	-2.67654	4.53948	17.2361	9.91e-05	0.00285711	DN
K18814	ictB	putative inorganic carbon (hco3(-)) transporter	-2.67121	9.12002	14.7144	0.000288	0.00604838	DN
K18320	IS15, IS26	transposase, IS6 family	-2.65629	6.32896	9.09205	0.00367335	0.0428478	DN
K07700	dpiB, citA	two-component system, CitB family, cit operon sensor histidine kinase CitA [EC:2.7.13.3]	-2.63976	5.19061	9.17402	0.00353229	0.0417411	DN
K07161	K07161	uncharacterized protein	-2.63606	4.70658	11.7503	0.00106617	0.0172111	DN
K19003	mgdA	1,2-diacylglycerol 3-beta-glucosyltransferase [EC:2.4.1.336]	-2.62143	5.59941	9.3051	0.00331839	0.0405381	DN
K07799	mdtA	membrane fusion protein, multidrug efflux system	-2.59347	5.58544	8.83773	0.00414969	0.0468915	DN
K13275	isp	major intracellular serine protease [EC:3.4.21.-]	-2.57309	4.45254	17.2921	0.000169	0.00376183	DN
K07739	ELP3, KAT9	elongator complex protein 3 [EC:2.3.1.48]	-2.54096	5.80059	9.27835	0.00336091	0.0406798	DN
K22227	ahbD	AdoMet-dependent heme synthase [EC:1.3.98.6]	-2.52516	4.74946	9.58673	0.00290329	0.0369659	DN
K22397	yjhH, yagE	2-dehydro-3-deoxy-D-pentonate aldolase [EC:4.1.2.28]	-2.52368	4.87713	9.8726	0.00253707	0.0337281	DN
K07467	rstA1	phage replication initiation protein	-2.48808	11.1406	22.9796	1.01e-05	0.00165553	DN
K00442	frhD	coenzyme F420 hydrogenase subunit delta	-2.46772	4.47637	18.3832	6.19e-05	0.00257907	DN
K05937	K05937	uncharacterized protein	-2.41798	4.43198	16.1347	0.000258	0.00549481	DN
K09698	gltX	nondiscriminating glutamyl-tRNA synthetase [EC:6.1.1.24]	-2.36175	5.9706	8.42869	0.0050561	0.0555555	DN
K03264	EIF6	translation initiation factor 6	-2.34762	4.6084	9.92963	0.00246997	0.0335767	DN
K00320	mer	5,10-methylenetetrahydromethanopterin reductase [EC:1.5.98.2]	-2.3361	4.64762	9.21268	0.00346775	0.0413325	DN
K07115	rlmJ	23S rRNA (adenine2030-N6)-methyltransferase [EC:2.1.1.266]	-2.23176	8.58762	13.0912	0.000585	0.0106774	DN
K02244	comGB	competence protein ComGB	-2.16653	4.57789	9.50474	0.00301822	0.0378954	DN
K12234	cofE, fbiB	coenzyme F420-0:L-glutamate ligase / coenzyme F420-1:gamma-L-glutamate ligase [EC:6.3.2.31 6.3.2.34]	-2.12291	4.53375	9.26958	0.00337498	0.0406798	DN
K00282	gcvPA	glycine dehydrogenase subunit 1 [EC:1.4.4.2]	-1.81693	7.85772	8.53994	0.00479072	0.0534668	DN
K08591	plsY	acyl phosphate:glycerol-3-phosphate acyltransferase [EC:2.3.1.275]	-1.58851	11.8484	17.7409	8.05e-05	0.00269454	DN
K02860	rimM	16S rRNA processing protein RimM	-1.5538	12.3442	16.752	0.000121	0.00296178	DN
K02794	manX	mannose PTS system EIIAB component [EC:2.7.1.191]	-1.55125	7.9396	10.6247	0.00178595	0.0260403	DN
K02227	cbiB, cobD	adenosylcobinamide-phosphate synthase [EC:6.3.1.10]	-1.54574	10.8238	20.1973	2.98e-05	0.00210339	DN
K03215	rumA	23S rRNA (uracil1939-C5)-methyltransferase [EC:2.1.1.190]	-1.54367	12.0408	16.374	0.000142	0.0033346	DN
K01704	leuD, IPMI-S	3-isopropylmalate/(R)-2-methylmalate dehydratase small subunit [EC:4.2.1.33 4.2.1.35]	-1.54137	11.5885	16.4094	0.00014	0.00332865	DN
K03402	argR, ahrC	transcriptional regulator of arginine metabolism	-1.44104	11.7812	15.3128	0.000223	0.00484825	DN
K00859	coaE	dephospho-CoA kinase [EC:2.7.1.24]	-1.26932	11.5022	17.0332	0.000108	0.00287111	DN
K07566	tsaC, rimN, SUA5	L-threonylcarbamoyladenylate synthase [EC:2.7.7.87]	-1.16467	12.1606	12.4851	0.000766	0.0134411	DN
K00873	PK, pyk	pyruvate kinase [EC:2.7.1.40]	-1.11541	12.4694	12.0372	0.000936	0.0156764	DN
K03702	uvrB	excinuclease ABC subunit B	-1.09768	12.5297	11.6217	0.00113031	0.0179059	DN
K02224	cobB-cbiA	cobyrinic acid a,c-diamide synthase [EC:6.3.5.9 6.3.5.11]	-1.06103	10.6602	9.88764	0.00251919	0.0337281	DN
K03615	rnfC	Na+-translocating ferredoxin:NAD+ oxidoreductase subunit C [EC:7.2.1.2]	-1.01981	11.7999	9.34485	0.00325622	0.0403236	DN
