# Supplementary material for: Alterations of the Gut Microbiome Associated to Methane Metabolism in Mexican Children with Obesity
Source: Children (Basel). 2022 Jan 24;9(2):148. doi: 10.3390/children9020148 (PMC8870140; doi:10.3390/children9020148)
Supplement: Supplementary file 1 [file children-09-00148-s001.zip › TableS8-Enriched pathways.xlsx]

## Sheet: Qlf-Up
path	allFreq	myFreq	pathInt	pathNoInt	backInt	backNoInt	pval	bonferroni	bh	Representation NW vs OWOB
ABC transporters	83	3	3	80	74	2774	0.373275	1	0.469646	over
Apoptosis	3	2	2	1	75	2853	0.00200939	0.0221033	0.00736777	over
Butanoate metabolism	24	2	2	22	75	2832	0.129799	1	0.270686	over
Chromosome and associated proteins	26	2	2	24	75	2830	0.147903	1	0.270686	over
Enzymes with EC numbers	122	4	4	118	73	2736	0.40004	1	0.469646	over
Exosome	24	3	3	21	74	2833	0.0237308	0.261039	0.0652597	over
Lysosome	9	3	3	6	74	2848	0.00130709	0.014378	0.00718899	over
Membrane trafficking	8	3	3	5	74	2849	0.00088814	0.00976954	0.00718899	over
Peptidases	55	2	2	53	75	2801	0.42695	1	0.469646	over
Transcription factors	83	4	4	79	73	2775	0.172255	1	0.270686	over
Transporters	284	3	3	281	74	2573	0.984212	1	0.984212	over
Chaperones and folding catalysts	31	3	3	28	166	2734	0.26382	1	0.4232	under
DNA repair and recombination proteins	46	2	2	44	167	2718	0.754074	1	0.865789	under
DNA replication proteins	15	3	3	12	166	2750	0.0513378	1	0.183089	under
Energy metabolism	18	7	7	11	162	2751	3.47174e-05	0.00107624	0.00053812	under
Enzymes with EC numbers	122	5	5	117	164	2645	0.843825	1	0.90202	under
Ether lipid metabolism	4	2	2	2	167	2760	0.0183605	0.569176	0.113835	under
Folate biosynthesis	15	2	2	13	167	2749	0.212906	1	0.412506	under
Function unknown	98	7	7	91	162	2671	0.334898	1	0.451385	under
Glycerolipid metabolism	15	2	2	13	167	2749	0.212906	1	0.412506	under
Glycerophospholipid metabolism	15	4	4	11	165	2751	0.0088208	0.273445	0.0784707	under
Glycolysis / Gluconeogenesis	18	2	2	16	167	2746	0.278461	1	0.4232	under
Glycosyltransferases	24	3	3	21	166	2741	0.157385	1	0.348495	under
Glyoxylate and dicarboxylate metabolism	19	2	2	17	167	2745	0.300336	1	0.4232	under
Lipid biosynthesis proteins	17	2	2	15	167	2747	0.256546	1	0.4232	under
Lysine biosynthesis	10	2	2	8	167	2754	0.109693	1	0.261576	under
Methane metabolism	37	15	15	22	154	2740	4.33002e-10	1.34231e-08	1.34231e-08	under
Nucleotide excision repair	5	2	2	3	167	2759	0.0294486	0.912908	0.152151	under
Peptidases	55	3	3	52	166	2710	0.623703	1	0.805617	under
Porphyrin and chlorophyll metabolism	31	3	3	28	166	2734	0.26382	1	0.4232	under
Prokaryotic defense system	45	2	2	43	167	2719	0.743055	1	0.865789	under
Purine metabolism	33	3	3	30	166	2732	0.295904	1	0.4232	under
Pyruvate metabolism	29	4	4	25	165	2737	0.0822178	1	0.212396	under
Replication and repair	13	3	3	10	166	2752	0.0351059	1	0.155469	under
Ribosome	26	4	4	22	165	2740	0.0590609	1	0.183089	under
Ribosome biogenesis	33	6	6	27	163	2735	0.0101253	0.313883	0.0784707	under
Secretion system	75	3	3	72	166	2690	0.81782	1	0.90202	under
Terpenoid backbone biosynthesis	8	2	2	6	167	2756	0.0735721	1	0.207339	under
Transcription factors	83	4	4	79	165	2683	0.715548	1	0.865789	under
Transfer RNA biogenesis	37	5	5	32	164	2730	0.0586114	1	0.183089	under
Transporters	284	7	7	277	162	2485	0.998258	1	0.998258	under
Two-component system	91	3	3	88	166	2674	0.905081	1	0.93525	under
